# Supplementary material for: Regulatory Mechanisms of Exogenous Gibberellin on Seed Germination and Transcriptomic Responses in Lomatogonium rotatum
Source: Genes (Basel). 2025 Jul 26;16(8):878. doi: 10.3390/genes16080878 (PMC12385589; doi:10.3390/genes16080878)
Supplement: Supplementary file 1 [file genes-16-00878-s001.zip]

Archive with 1 entries (1 files):
- genes-3758863-supplementary.xlsx
