# Supplementary material for: Regulatory Mechanisms of Exogenous Gibberellin on Seed Germination and Transcriptomic Responses in Lomatogonium rotatum
Source: Genes (Basel). 2025 Jul 26;16(8):878. doi: 10.3390/genes16080878 (PMC12385589; doi:10.3390/genes16080878)
Supplement: Supplementary file 1 [file genes-16-00878-s001.zip › genes-3758863-supplementary.xlsx]

## Sheet: Sheet1
Supplement Table S1. qRT-PCR primer information.
Gene	Forward Primer	Reverse Primer
ZEP	ATGGGCTTCATCCGCGCCCG	TCACCTTCTTGCCCGAGCGT
ABA2	ATGAGTCCGCTTGGCAGAGG	TCACTTCCGGACCGGAGGAG
AOG	ATGACAGCGACGAGTCTTCTT	TCATAGCTGGCACCTTCATCC
PYR/PYL	ATGGCTCCTCGTCTTCGCTCC	TCAGTCTCGGAGCTCGAGGCG
PP2C	ATGGCGACCGTGCTGCTGCT	TCAGCGGCGTCCGAGCAGGT
SNRK2	ATGGAAGCTGGAGAAGAGGAC	TCACTCCAGCGGCTCGGCGG
ABF	ATGAGGAGCTCTCTCCTCCTG	TCAAGTTGCTCTGGATGGAGG
GA2ox	ATGGCAGGCGGCGGCGGCGG	TCAGCGGCGTCCGAGCGCGC
NCED	ATGGCAGCAGCGCCTTGCGT	TCAGTGCCCGGTTGCGTGGT
PlActin	GGTCTATTCTTGCTTCCCTC	CCCTCTGCGTCTACACTTTC
